# Supplementary material for: The Polarity Protein Scribble Regulates Myelination and Remyelination in the Central Nervous System
Source: PLoS Biol. 2015 Mar 25;13(3):e1002107. doi: 10.1371/journal.pbio.1002107 (PMC4373955; doi:10.1371/journal.pbio.1002107)
Supplement: S1 Data — (XLSX) [file pbio.1002107.s001.xlsx]

## Sheet: Figure 2C
% MBP positive cells
	PDL mock	PDL non-targeting siRNA	PDL Scrib siRNA	PDL-MG mock	PDL-MG siRNA	PDL-MG Scrib siRNA
	55.9725	56.8038	45.5638	61.283	64.9559	57.9391
	54.1107	48.9398	57.6851	61.7907	60.1273	50.3176
	55.5512	49.5045	50.6619	63.6949	55.5634	62.4369
	46.118	58.6653	51.2326	59.7368	58.4264	68.8331
	52.7336	54.4254	53.2094	65.335	63.7162	63.6573
	54.8475	53.982	45.9448	63.3895	63.7988	63.8481
mean	53.2222	53.7201	50.7163	62.5383	61.098	61.172
SD	3.66409	3.87694	4.56871	1.99333	3.68087	6.35451
SEM	1.49586	1.58275	1.86517	0.813775	1.50271	2.59422

## Sheet: Figure 2D
% O4+ cells with membrane sheets
	PDL mock	PDL non-targeting siRNA	PDL Scrib siRNA	PDL-MG mock	PDL-MG siRNA	PDL-MG Scrib siRNA
	13.4748	14.84	15.5188	24.697	24.9802	12.9559
	13.873	12.9627	12.3643	22.7133	23.0716	14.5666
	13.8964	13.772	16.5518	22.3214	19.6632	12.4757
	12.5464	11.0171	10.1348	21.9707	23.9835	13.7294
	12.8224	13.7929	13.2365	22.1899	24.5323	16.3697
	14.4301	14.9892	12.7412	23.2316	25.0561	9.58594
mean	13.5072	13.5623	13.4245	22.854	23.5478	13.2806
SD	0.711364	1.45624	2.30714	1.00639	2.03976	2.27165
SEM	0.290413	0.594507	0.941886	0.410857	0.83273	0.927396

## Sheet: Figure 3C
Density of Olig2+/CC1- OPCs in P14 optic nerve (cells per 1000 µm2)
	Scrib WT ON	Scrib CKO ON
	5.80975	3.40761
	4.42336	7.6921
	6.97719	5.61545
	5.47707	5.88598
mean	5.67184	5.65029
SD	1.05192	1.75645
SEM	0.52596	0.878226

## Sheet: Figure 3D
Density of Olig2+/CC1+ oligodendrocytes in P14 optic nerve (cells per 1000 µm2)
	Scrib WT ON	Scrib CKO ON
	1.43209	1.76987
	2.46607	1.89183
	1.82703	2.24403
	1.85054	2.46313
mean	1.89393	2.09222
SD	0.427005	0.31869
SEM	0.213503	0.159345

## Sheet: Figure 3G
Density of Olig2+/CC1- OPCs in P14 spinal cord (cells per 1000 µm2)
	Scrib WT SC	Scrib CKO SC
	0.892452	0.855828
	0.96438	0.634205
	0.27748	0.721435
	0.633595	0.648569
mean	0.691977	0.715009
SD	0.310704	0.101349
SEM	0.155352	0.0506745

## Sheet: Figure 3H
Density of Olig2+/CC1+ oligodendrocytes in P14 spinal cord (cells per 1000 µm2)
	Scrib WT ON	Scrib CKO ON
	1.40556	1.84022
	1.3764	1.40666
	1.59239	1.5053
	1.36212	1.45064
mean	1.43412	1.55071
SD	0.10705	0.197184
SEM	0.0535252	0.0985918

## Sheet: Figure 4D
% oligodendrocytes per field with a given morphology at 3 days in co-culture
	Mock-transfected					Non-targeting siRNA					Scribble siRNA
	Contacting %	Extending %	Wrapping %			Contacting %	Extending %	Wrapping %			Contacting %	Extending %	Wrapping %
	49.1941	33.9469	16.859			56.25	35.4167	8.33333			86.4773	8.125	5.39773
	59.7756	34.2949	5.92949			58.0804	35.6696	6.25			86.9318	10.7955	2.27273
	43.6538	16.0897	40.2564			72.619	20.2381	7.14286			85.1786	14.8214	0
	69.7917	11.4583	18.75			56.25	21.7857	21.9643			86.3889	13.6111	0
	58.8095	17.1429	24.0476			49.5779	24.3588	26.0633			83.9286	16.0714	0
	44.7024	33.1845	22.1131			38.2197	27.0455	34.7348			85.5844	12.1429	2.27273
MEAN	54.3212	24.3529	21.3259		MEAN	55.1662	27.4191	17.4148		MEAN	85.7483	12.5945	1.6572
SD	10.216	10.5396	11.2252		SD	11.2593	6.70581	11.9006		SD	1.09593	2.88093	2.14421
SEM	4.17066	4.30279	4.58268		SEM	4.59658	2.73764	4.85839		SEM	0.447412	1.17613	0.875371

## Sheet: Figure 5C
P14 optic nerve % axons myelinated by axon diameter
	Scribble WT ON								Scribble CKO ON
	<0.3 µm	0.3-0.4 µm	0.4-0.5 µm	0.5-0.6 µm	0.6-0.7 µm	>0.7 µm			<0.3 µm	0.3-0.4 µm	0.4-0.5 µm	0.5-0.6 µm	0.6-0.7 µm	>0.7 µm
	0	0	12.8205	57.1429	80	100			0	0	6.06061	5.55556	36.3636	80
	0	0	14.6341	41.6667	58.3333	100			0	0	0	9.52381	22.2222	71.4286
	0	0	2.94118	36.3636	92.3077	88.4615			0	0	1.63934	15.7895	28.5714	81.8182
mean	0	0	10.1319	45.0577	76.8803	96.1538		mean	0	0	2.56665	10.2896	29.0524	77.7489
SD	0	0	6.29307	10.7967	17.2007	6.66173		SD	0	0	3.13491	5.15976	7.08297	5.54856
SEM	0	0	3.6333	6.23347	9.93082	3.84615		SEM	0	0	1.80994	2.97899	4.08935	3.20346

## Sheet: Figure 5F
P14 spinal cord % axons myelinated by axon diameter
	Scribble WT SC												Scribble CKO SC
	<0.3 µm	0.3-0.4 µm	0.4-0.5 µm	0.5-0.6 µm	0.6-0.7 µm	0.7-0.8 µm	0.8-0.9 µm	0.9-1.0 µm	>1.0 µm				<0.3 µm	0.3-0.4 µm	0.4-0.5 µm	0.5-0.6 µm	0.6-0.7 µm	0.7-0.8 µm	0.8-0.9 µm	0.9-1.0 µm	>1.0 µm
	0	12.5	28.5714	61.5385	100	100	100	100	100				0	4.54545	16.6667	42.8571	82.3529	100	77.7778	63.1579	86.8421
	0	20.8333	59.0909	89.4737	84.2105	95.2381	100	100	100				0	0	18.1818	53.3333	61.5385	63.6364	70	75	96.3636
	0	13.6364	61.5385	100	100	100	100	100	100				0	0	24.2424	50	45.4545	68.75	68.75	100	84
mean	0	15.6566	49.7336	83.6707	94.7368	98.4127	100	100	100			mean	0	1.51515	19.697	48.7302	63.1153	77.4621	72.1759	79.386	89.0686
SD	0	4.51907	18.3678	19.8766	9.11606	2.74929	0	0	0			SD	0	2.62432	4.00871	5.35229	18.4997	19.6851	4.89144	18.8086	6.47555
SEM	0	2.60909	10.6046	11.4757	5.26316	1.5873	0	0	0			SEM	0	1.51515	2.31443	3.09015	10.6808	11.3652	2.82407	10.8591	3.73866

## Sheet: Figure 6C
Internodal length of P16 teased spinal cord fibres (µm)
	Scrib WT	Scrib CKO
	415.589	391.59
	452.659	324.028
	398.288	321.869
mean	422.179	345.829
SD	27.7779	39.6447
SEM	16.0376	22.8889

[truncated: 26 more sheets: Figure 7C, Figure 7F, Figure 7G, Figure 7H, Figure 7I, Figure 7K, Figure 7L, Figure 8B, Figure 8D, Figure 8G, Figure 8I, Figure 9C, Figure 9F, Figure 9G, Figure 9H, Figure 9I, Figure 9L, Figure 9M, Figure S1C, Figure S1D …]
